# Supplementary material for: Small Angle X-ray Scattering Sensing Membrane Composition: The Role of Sphingolipids in Membrane-Amyloid β-Peptide Interaction
Source: Biology (Basel). 2021 Dec 25;11(1):26. doi: 10.3390/biology11010026 (PMC8772848; doi:10.3390/biology11010026)
Supplement: Supplementary file 1 [file biology-11-00026-s001.zip]

Archive with 1 entries (1 files):
- biology-1472726-supplementary.pdf
